# Supplementary material for: NADP-Dependent Malic Enzyme 1 Participates in the Abscisic Acid Response in Arabidopsis thaliana
Source: Front Plant Sci. 2018 Nov 6;9:1637. doi: 10.3389/fpls.2018.01637 (PMC6232891; doi:10.3389/fpls.2018.01637)
Supplement: TABLE S1 — Motifs selected for the analysis of occurrence in promoters and 5′UTR. [file Table_1.XLS]

## Sheet: Notes
	Notes
	PASF db stands for Plant Abiotic Stress- and Fitohormone-related motif database
	PASF db contains 312 motifs grouped in 18 groups, including: circadian, light-stimulus, cold-stimulus, heat-stimulus, dehydration (ABA-dependent)-stimulus,
	dehydration (ABA-independent)-stimulus, wounding-stimulus, unfolded protein response stimulus, oxidative signalling, auxin signalling, ethylene signalling,
	gibberellin signalling, cytokinin signalling, jasmonic acid signalling, salycilic acid signalling, biotic stimulus, sugar response, and miscellaneous
	Each motif in PASF db is written with IUPAC nucleotide characters. This allows assessing the matching of consensus motifs (with variants) in a set of sequences
	IUPAC characters: A, C, G, T, B=C/G/T, H=A/C/T, D=A/G/T, M=A/C, R=A/G, Y=C/T, W=A/T, S=G/C, K=G/T, V=A/C/G, N=A/C/G/T
	Every entry in PASF db has particular information about the motif including: specie(s) in which it was discovered and/or experimentally assessed, description of its
	function(s) as trans factor binding site in plant promoters, motif database of origin, and reference(s) for more detailed information
	Abreviations
	bs: binding site
	OE-plant: overexpressing transgenic plant (usually 35S-overexpressing transgenic plant)

## Sheet: PASF db
Motif_name	Group_name	Description	Consensus sequence (5'-3')	Specie(s)	Source(s)	Reference(s)
G-box	Dehydration-related, ABA-dependent	Coupling element of ABRE; found enriched in Arabidopsis and soybean dehydration-responsive genes	CACGTG	A.thaliana; G.max		Maruyama et al., 2012	Maruyama, K., Todaka, D., Mizoi, J., Yoshida, T., Kidokoro, S., Matsukura, S., Takasaki, H., Sakurai, T., Yamamoto, Y. Y., Yoshiwara, K., Kojima, M., Sakakibara, H., Shinozaki, K., y Yamaguchi-Shinozaki, K. (2012) Identification of cis-acting promoter elements in cold- and dehydration-induced transcriptional pathways in Arabidopsis, rice, and soybean. DNA Res. 19(1), 37-49.
ABRE i	Dehydration-related, ABA-dependent	Absicic acid (ABA)-responsive element; A.t. AREB/ABFs (bZIP TFs; AREB1/ABF1, AREB2/ABF4, and ABF3), ABI5, EmBP-1 , TAF-1, and rice TRAB1 (which interacts with VP1 and mediates ABA-induced transcritption during late embryo-genesis) binding site for dehydration- and high salinity-inducible gene expression; found in Em, rab16 (Zhu, 2002), Osem (Hattori et al., 1995; Hobo et al., 1999); RD29A (Uno et…	BACGTGKM	A.thaliana; O.sativa	AGRIS;PlantCARE; PLACE	Busk and Pages, 1998; Chen et al., 2002; Yamaguchi-Shinozaki and Shinozaki, 2006; Simpson et al., 2003; Gómez-Porras et al., 2007; Maruyama et al., 2012	Busk, P.K. and Pages, M. (1997) Protein Binding to the Abscisic Acid-Responsive Element 1 s lndependent of VIVIPAROUSI in Vivo. Plant Cell, 9, 2261–2270.	Chen, W., Provart, N.J., Glazebrook, J., et al. (2002) Expression profile matrix of Arabidopsis transcription factor genes suggests their putative functions in response to environmental stresses. Plant Cell, 14, 559–574.	Yamaguchi-Shinozaki, K. and Shinozaki, K. (2006) Transcriptional Regulatory Networks in Cellular Responses and Tolerance To Dehydration and Cold Stresses. Annu. Rev. Plant Biol., 57, 781–803.	Simpson, S.D., Nakashima, K., Narusaka, Y., Seki, M., Shinozaki, K. and Yamaguchi-Shinozaki, K. (2003) Two different novel cis-acting elements of erd1, a clpA homologous Arabidopsis gene function in induction by dehydration stress and dark-induced senescence. Plant J., 33, 259–270.	Gómez-Porras, J.L., Riaño-Pachón, D.M., Dreyer, I., Mayer, J.E. and Mueller-Roeber, B. (2007) Genome-wide analysis of ABA-responsive elements ABRE and CE3 reveals divergent patterns in Arabidopsis and rice. BMC Genomics, 8, 260.	Maruyama, K., Todaka, D., Mizoi, J., Yoshida, T., Kidokoro, S., Matsukura, S., Takasaki, H., Sakurai, T., Yamamoto, Y. Y., Yoshiwara, K., Kojima, M., Sakakibara, H., Shinozaki, K., y Yamaguchi-Shinozaki, K. (2012) Identification of cis-acting promoter elements in cold- and dehydration-induced transcriptional pathways in Arabidopsis, rice, and soybean. DNA Res. 19(1), 37-49.
ABRE-related	Dehydration-related, ABA-dependent	Found enriched in clusters of cold, AtDREB1A-C and OsDREB1B co-expressed genes; previously identified in promoters of genes responsive to cytosolic Ca2+ (Kaplan et al., 2006); CAMTAs bind to this specific ABRE motif and to ABRE-CE (both included in this consensus cis-element)	MACGYGB	A.thaliana; O.sativa		Kaplan et al., 2006; Lindlof et al., 2009	Kaplan, B., Davydov, O., Knight, H., Galon, Y., Knight, M.R., Fluhr, R. and Fromm, H. (2006) Rapid transcriptome changes induced by cytosolic Ca2+ transients reveal ABRE-related sequences as Ca2+-responsive cis elements in Arabidopsis. Plant Cell, 18, 2733–2748.	Lindlöf, A., Bräutigam, M., Chawade, A., Olsson, O., y Olsson, B. (2009) In silico analysis of promoter regions from cold-induced genes in rice (Oryza sativa L.) and Arabidopsis thaliana reveals the importance of combinatorial control. Bioinformatics. 25(11), 1345-1348.
AtMYB2 bs	Dehydration-related, ABA-dependent	MYB recognition site for ABA- and drought- transcriptional activation; dehydration- and ABA-induced AtMYB2 binding site found in rd22 gene for ABA-induction cooperatively with AtMYC2/rd22BP1; ABRE-like motifs are not involved in rd22 promoter activation, it requires protein biosynthesis (Abe et al., 1997); OE-AtMYB2 plants are ABA-hypersensitive and osmotic tolerant	CHAACNR	A.thaliana	PLACE; footprintDB	Urao et al., 1993; Shinozaki and Yamaguchi-Shinozaki, 2000; Abe et al., 2003	Urao, T., Yamaguchi-Shinozaki, K., Urao, S. and Shinozaki, K. (1993) An Arabidopsis myb homolog is induced by dehydration stress and its gene product binds to the conserved MYB recognition sequence. Plant Cell, 5, 1529-1539.	Shinozaki, K., y Yamaguchi-Shinozaki, K. (2000) Molecular responses to dehydration and low temperature: differences and cross-talk between two stress signaling pathways. Curr Opin Plant Biol. 3(3), 217-223.	Abe, H., Urao, T., Ito, T., Seki, M., Shinozaki, K. and Yamauchi-Shinozaki, K. (2003) Arabidopsis AtMYC2 ( bHLH ) and AtMYB2 ( MYB ) Function as Transcriptional Activators in Abscisic Acid Signaling. Plant Cell, 15, 63–78.
VP1notenrichedABRE	Dehydration-related, ABA-dependent	Particular ABRE enriched in both the VP1- AND ABA-regulated promoters and in the ABA-dependent genes. This motif has the highest activity of mediating ABA signaling in a functional analysis of the Osem gene promoter (Hattori et al., 2002)	ACGTGGC	A.thaliana		Suzuki et al., 2003	Suzuki, N., Bajad, S., Shuman, J., Shulaev, V. and Mittler, R. (2008) The transcriptional co-activator MBF1c is a key regulator of thermotolerance in Arabidopsis thaliana. J. Biol. Chem., 283, 9269–9275.
CE1i/ZmABI4bs	Dehydration-related, ABA-dependent	Coupling element 1; Maize ABI4 binding site	SYGCYYYY	Z.mays	footprintDB	Niu et al., 2002	Niu, X., Helentjaris, T. and Bate, N.J. (2002) Maize ABI4 binds coupling element1 in abscisic acid and sugar response genes. Plant Cell, 14, 2565–2575.
CE3	Dehydration-related, ABA-dependent	Coupling element 3; ABA-responsive gene expression requires multiple ABREs or an ABRE with a coupling element as a functional promoter; CE3 was found highly co-localized with ABRE in rice dehydration-inducible promoters, suggesting that the ABRE coupling elements in monocots differ from those in dicots (Maruyama et al., 2012); EM gene of rice has a CE3 of GACGCGTGTC (Hobo et al., 1999); maize RAB…	MACGCG	H. vulgare L.; O. sativa; Z. mays		Shen and Gorovsky, 1996; Hobo et al., 1999; Maruyama et al., 2012	Shen, X. and Gorovsky, M.A. (1996) Linker histone H1 regulates specific gene expression but not global transcription in vivo. Cell, 86, 475–83.	Hobo, T., Asada, M., Kowyama, Y. and Hattori, T. (1999) ACGT-containing abscisic acid response element (ABRE) and coupling element 3 (CE3) are functionally equivalent. Plant J., 19, 679–689.	Maruyama, K., Todaka, D., Mizoi, J., Yoshida, T., Kidokoro, S., Matsukura, S., Takasaki, H., Sakurai, T., Yamamoto, Y. Y., Yoshiwara, K., Kojima, M., Sakakibara, H., Shinozaki, K., y Yamaguchi-Shinozaki, K. (2012) Identification of cis-acting promoter elements in cold- and dehydration-induced transcriptional pathways in Arabidopsis, rice, and soybean. DNA Res. 19(1), 37-49.
DBPF bs	Dehydration-related, ABA-dependent	Binding core sequence of DBPF-1, -2 (Dc3 promoter-binding factor-1 and 2), and ABI5 bZIP TFs in A.t.; ABA-induced expression	ACACNNG	D. carota; A.thaliana	PLACE	Kim et al., 1997; Lopez-Molina et al., 2000	Kim, S.Y., Chung, H.-J. and Thomas, T.L. (1997) Isolation of a novel class of bZIP transcription factors that interact with ABA-responsive and embryo-specification elements in the Dc3 promoter using a modified yeast one-hybrid system. Plant J., 11, 1237–1251.	Lopez-Molina, L. and Chua, N. (2000) A Null Mutation in a bZIP Factor Confers ABA-Insensitivity in Arabidopsis thaliana. Plant Cell Physiol., 41, 541–547.
DREB2ACRT/DRE	Dehydration-related, ABA-independent	ERF1 (At3g23240) binding site; ERF1 is induced by JA; ET, JA+ET (although ABA abolishes this activation), local and systemic biotic interaction, salt and drougth (JA and ET are required; ABA inhibits this except in ET hypersensitive ctr1 mutant background) but not by heat, ABA; ERF1 is downstream COI1, EIN3 (binds to PERE in ERF1 promoter) and EIN2; ERF1 may act as a master integrator between bio…	RCCGAC	A.thaliana		Cheng et al., 2013	Cheng, M., Liao, P., Kuo, W. and Lin, T. (2013) The Arabidopsis ETHYLENE RESPONSE FACTOR1 regulates abiotic stress-responsive gene expression by binding to different cis-acting elements in response to different stress signals. Plant Physiol., 162, 1566–1582.
Gma ABRE	Cold-related	ABA-responsive element; found enriched in soybean promoters of cold-inducible genes	ACACGT	G. max		Maruyama et al., 2012	Maruyama, K., Todaka, D., Mizoi, J., Yoshida, T., Kidokoro, S., Matsukura, S., Takasaki, H., Sakurai, T., Yamamoto, Y. Y., Yoshiwara, K., Kojima, M., Sakakibara, H., Shinozaki, K., y Yamaguchi-Shinozaki, K. (2012) Identification of cis-acting promoter elements in cold- and dehydration-induced transcriptional pathways in Arabidopsis, rice, and soybean. DNA Res. 19(1), 37-49.
Gma T/G-box	Cold-related	Coupling element of ABRE; found enriched in soybean promoters of cold-inducible genes	CACGTT	G. max		Maruyama et al., 2012	Maruyama, K., Todaka, D., Mizoi, J., Yoshida, T., Kidokoro, S., Matsukura, S., Takasaki, H., Sakurai, T., Yamamoto, Y. Y., Yoshiwara, K., Kojima, M., Sakakibara, H., Shinozaki, K., y Yamaguchi-Shinozaki, K. (2012) Identification of cis-acting promoter elements in cold- and dehydration-induced transcriptional pathways in Arabidopsis, rice, and soybean. DNA Res. 19(1), 37-49.
OsABRE i	Cold-related	ABA-responsive element; found enriched in rice promoters of cold-inducible genes	ACGTAC	O.sativa		Maruyama et al., 2012	Maruyama, K., Todaka, D., Mizoi, J., Yoshida, T., Kidokoro, S., Matsukura, S., Takasaki, H., Sakurai, T., Yamamoto, Y. Y., Yoshiwara, K., Kojima, M., Sakakibara, H., Shinozaki, K., y Yamaguchi-Shinozaki, K. (2012) Identification of cis-acting promoter elements in cold- and dehydration-induced transcriptional pathways in Arabidopsis, rice, and soybean. DNA Res. 19(1), 37-49.
OsAREB1 bs	Dehydration-related, ABA-dependent	OsAREB1 is induced by ABA, PEG, drought and heat; OE-OsAREB1 transgenic Arabidopsis plants have enhanced tolerance to drought and heat, and increased levels of ABA/stress related gene such as RD29A and B	ACGTGCC	O.sativa		Jin et al., 2010	Jin, X.F., Xiong, A.S., Peng, R.H., Liu, J.G., Gao, F., Chen, J.M. and Yao, Q.H. (2010) OsAREB1, an ABRE-binding protein responding to ABA and glucose, has multiple functions in Arabidopsis. BMB Rep., 43, 34–39.
Py-box	Dehydration-related, ABA-dependent	Pyrimidine box; required for coordinated gene expression regulated by GA and ABA; found in Amy2/32b and cysteine proteinase EPB-1 gene promoters	TTTTTTCC	H. vulgare L.	PLACE	Cercos et al., 1999	Cercós, M., Gómez-Cadenas, A. and Ho, T.H.D. (1999) Hormonal regulation of a cysteine proteinase gene, EPB-1, in barley aleurone layers: Cis- and trans-acting elements involved in the co-ordinated gene expression regulated by gibberellins and abscisic acid. Plant J., 19, 107–118.
