# Supplementary material for: NADP-Dependent Malic Enzyme 1 Participates in the Abscisic Acid Response in Arabidopsis thaliana
Source: Front Plant Sci. 2018 Nov 6;9:1637. doi: 10.3389/fpls.2018.01637 (PMC6232891; doi:10.3389/fpls.2018.01637)
Supplement: TABLE S2 — Location of motifs in the promoters and 5′UTR of the genes selected. [file Table_2.XLS]

## Sheet: Sheet3
Gene_name	Transcript_name	Phytozome_Synonym	Target_sequence_length	Motif_name	Group_name	Motif	Found_motif	Strand	Start	End	TSS_start	TSS_end
Seita.5G314300	Seita.5G314300.1	Si000808m.g	2000	ATMYB2BS	DEHYDRATIONSTIMULUS-ABA-DEPENDENT-RELATED	CHAACNR	CGGTTTG	-	91	98	-1909	-1902
Seita.5G314300	Seita.5G314300.1	Si000808m.g	2000	ATMYB2BS	DEHYDRATIONSTIMULUS-ABA-DEPENDENT-RELATED	CHAACNR	TCGTTGG	-	105	112	-1895	-1888
Seita.5G314300	Seita.5G314300.1	Si000808m.g	2000	ATMYB2BS	DEHYDRATIONSTIMULUS-ABA-DEPENDENT-RELATED	CHAACNR	CAAACTA	+	354	361	-1646	-1639
Seita.5G314300	Seita.5G314300.1	Si000808m.g	2000	ATMYB2BS	DEHYDRATIONSTIMULUS-ABA-DEPENDENT-RELATED	CHAACNR	CTGTTGG	-	745	752	-1255	-1248
Seita.5G314300	Seita.5G314300.1	Si000808m.g	2000	DBPFBS	DEHYDRATIONSTIMULUS-ABA-DEPENDENT-RELATED	ACACNNG	ACACCAG	+	756	763	-1244	-1237
Seita.5G314300	Seita.5G314300.1	Si000808m.g	2000	ATMYB2BS	DEHYDRATIONSTIMULUS-ABA-DEPENDENT-RELATED	CHAACNR	CTAACCA	+	1131	1138	-869	-862
Seita.5G314300	Seita.5G314300.1	Si000808m.g	2000	ATMYB2BS	DEHYDRATIONSTIMULUS-ABA-DEPENDENT-RELATED	CHAACNR	CCAACTA	+	1339	1346	-661	-654
Seita.5G314300	Seita.5G314300.1	Si000808m.g	2000	ABRE-RELATED	DEHYDRATIONSTIMULUS-ABA-DEPENDENT-RELATED	MACGYGB	ACACGTG	-	1400	1407	-600	-593
Seita.5G314300	Seita.5G314300.1	Si000808m.g	2000	DBPFBS	DEHYDRATIONSTIMULUS-ABA-DEPENDENT-RELATED	ACACNNG	ACACGTG	+	1400	1407	-600	-593
Seita.5G314300	Seita.5G314300.1	Si000808m.g	2000	GMAABRE	COLDSTIMULUS-RELATED	ACACGT	ACACGT	+	1400	1406	-600	-594
Seita.5G314300	Seita.5G314300.1	Si000808m.g	2000	ABRE-RELATED	DEHYDRATIONSTIMULUS-ABA-DEPENDENT-RELATED	MACGYGB	CACGTGC	+	1401	1408	-599	-592
Seita.5G314300	Seita.5G314300.1	Si000808m.g	2000	G-BOX	DEHYDRATIONSTIMULUS-ABA-DEPENDENT-RELATED	CACGTG	CACGTG	+	1401	1407	-599	-593
Seita.5G314300	Seita.5G314300.1	Si000808m.g	2000	CE1I/ZMABI4BS	DEHYDRATIONSTIMULUS-ABA-DEPENDENT-RELATED	SYGCYYYY	GGAGGCGC	-	1410	1418	-590	-582
Seita.5G314300	Seita.5G314300.1	Si000808m.g	2000	OSABREI	COLDSTIMULUS-RELATED	ACGTAC	ACGTAC	+	1421	1427	-579	-573
Seita.5G314300	Seita.5G314300.1	Si000808m.g	2000	CE1I/ZMABI4BS	DEHYDRATIONSTIMULUS-ABA-DEPENDENT-RELATED	SYGCYYYY	AGGAGCAG	-	1438	1446	-562	-554
Seita.5G314300	Seita.5G314300.1	Si000808m.g	2000	CE1I/ZMABI4BS	DEHYDRATIONSTIMULUS-ABA-DEPENDENT-RELATED	SYGCYYYY	GCGCCTCC	+	1446	1454	-554	-546
Seita.5G314300	Seita.5G314300.1	Si000808m.g	2000	DREB2ACRT/DRE	DEHYDRATIONSTIMULUS-ABA-INDEPENDENT-RELATED	RCCGAC	GTCGGC	-	1462	1468	-538	-532
Seita.5G314300	Seita.5G314300.1	Si000808m.g	2000	CE1I/ZMABI4BS	DEHYDRATIONSTIMULUS-ABA-DEPENDENT-RELATED	SYGCYYYY	AGGAGCGG	-	1647	1655	-353	-345
Seita.5G314300	Seita.5G314300.1	Si000808m.g	2000	CE1I/ZMABI4BS	DEHYDRATIONSTIMULUS-ABA-DEPENDENT-RELATED	SYGCYYYY	CCGCTCCC	+	1711	1719	-289	-281
Seita.5G314300	Seita.5G314300.1	Si000808m.g	2000	ATMYB2BS	DEHYDRATIONSTIMULUS-ABA-DEPENDENT-RELATED	CHAACNR	CAAACAG	+	1757	1764	-243	-236
Seita.5G314300	Seita.5G314300.1	Si000808m.g	2000	DBPFBS	DEHYDRATIONSTIMULUS-ABA-DEPENDENT-RELATED	ACACNNG	CGTGTGT	-	1768	1775	-232	-225
Seita.5G314300	Seita.5G314300.1	Si000808m.g	2000	GMAABRE	COLDSTIMULUS-RELATED	ACACGT	ACGTGT	-	1777	1783	-223	-217
Seita.5G314300	Seita.5G314300.1	Si000808m.g	2000	ABREI	DEHYDRATIONSTIMULUS-ABA-DEPENDENT-RELATED	BACGTGKM	TACGTGGC	+	1932	1940	-68	-60
Seita.5G314300	Seita.5G314300.1	Si000808m.g	2000	ATABI5BS	DEHYDRATIONSTIMULUS-ABA-DEPENDENT-RELATED	KMYACGTBR	CGACGTGTC	-	1952	1961	-48	-39
Seita.5G314300	Seita.5G314300.1	Si000808m.g	2000	ABREI	DEHYDRATIONSTIMULUS-ABA-DEPENDENT-RELATED	BACGTGKM	GACGTGTC	+	1953	1961	-47	-39
Seita.5G314300	Seita.5G314300.1	Si000808m.g	2000	GMAABRE	COLDSTIMULUS-RELATED	ACACGT	ACGTGT	-	1954	1960	-46	-40
GRMZM2G118770	GRMZM2G118770_T01	-	2000	ATMYB2BS	DEHYDRATIONSTIMULUS-ABA-DEPENDENT-RELATED	CHAACNR	CAAACAA	+	1151	1158	-849	-842
GRMZM2G118770	GRMZM2G118770_T01	-	2000	OSABREI	COLDSTIMULUS-RELATED	ACGTAC	GTACGT	-	1933	1939	-67	-61
GRMZM2G118770	GRMZM2G118770_T01	-	2000	ABREI	DEHYDRATIONSTIMULUS-ABA-DEPENDENT-RELATED	BACGTGKM	TACGTGGC	+	1934	1942	-66	-58
GRMZM2G118770	GRMZM2G118770_T01	-	2000	VP1notenrichedABRE	DEHYDRATIONSTIMULUS-ABA-DEPENDENT-RELATED	ACGTGGC	ACGTGGC	+	1935	1942	-65	-58
GRMZM2G118770	GRMZM2G118770_T01	-	2000	ATABI5BS	DEHYDRATIONSTIMULUS-ABA-DEPENDENT-RELATED	KMYACGTBR	CAACGTGTC	-	1955	1964	-45	-36
GRMZM2G118770	GRMZM2G118770_T01	-	2000	ABRE-RELATED	DEHYDRATIONSTIMULUS-ABA-DEPENDENT-RELATED	MACGYGB	AACGTGT	+	1956	1963	-44	-37
GRMZM2G118770	GRMZM2G118770_T01	-	2000	GMAT/G-BOX	COLDSTIMULUS-RELATED	CACGTT	AACGTG	-	1956	1962	-44	-38
GRMZM2G118770	GRMZM2G118770_T01	-	2000	GMAABRE	COLDSTIMULUS-RELATED	ACACGT	ACGTGT	-	1957	1963	-43	-37
LOC_Os01g54030	LOC_Os01g54030.1	Os01g54030	2000	CE1I/ZMABI4BS	DEHYDRATIONSTIMULUS-ABA-DEPENDENT-RELATED	SYGCYYYY	GGAAGCAC	-	160	168	-1840	-1832
LOC_Os01g54030	LOC_Os01g54030.1	Os01g54030	2000	ATMYB2BS	DEHYDRATIONSTIMULUS-ABA-DEPENDENT-RELATED	CHAACNR	CAAACGG	+	172	179	-1828	-1821
LOC_Os01g54030	LOC_Os01g54030.1	Os01g54030	2000	DBPFBS	DEHYDRATIONSTIMULUS-ABA-DEPENDENT-RELATED	ACACNNG	ACACTAG	+	384	391	-1616	-1609
LOC_Os01g54030	LOC_Os01g54030.1	Os01g54030	2000	ATMYB2BS	DEHYDRATIONSTIMULUS-ABA-DEPENDENT-RELATED	CHAACNR	CAAACAA	+	424	431	-1576	-1569
LOC_Os01g54030	LOC_Os01g54030.1	Os01g54030	2000	DBPFBS	DEHYDRATIONSTIMULUS-ABA-DEPENDENT-RELATED	ACACNNG	CAAGTGT	-	428	435	-1572	-1565
LOC_Os01g54030	LOC_Os01g54030.1	Os01g54030	2000	ATMYB2BS	DEHYDRATIONSTIMULUS-ABA-DEPENDENT-RELATED	CHAACNR	CTGTTGG	-	700	707	-1300	-1293
LOC_Os01g54030	LOC_Os01g54030.1	Os01g54030	2000	DBPFBS	DEHYDRATIONSTIMULUS-ABA-DEPENDENT-RELATED	ACACNNG	CTAGTGT	-	794	801	-1206	-1199
LOC_Os01g54030	LOC_Os01g54030.1	Os01g54030	2000	DBPFBS	DEHYDRATIONSTIMULUS-ABA-DEPENDENT-RELATED	ACACNNG	ACACCAG	+	859	866	-1141	-1134
LOC_Os01g54030	LOC_Os01g54030.1	Os01g54030	2000	ATMYB2BS	DEHYDRATIONSTIMULUS-ABA-DEPENDENT-RELATED	CHAACNR	CTAACAA	+	875	882	-1125	-1118
LOC_Os01g54030	LOC_Os01g54030.1	Os01g54030	2000	CE1I/ZMABI4BS	DEHYDRATIONSTIMULUS-ABA-DEPENDENT-RELATED	SYGCYYYY	AAGAGCAG	-	897	905	-1103	-1095
LOC_Os01g54030	LOC_Os01g54030.1	Os01g54030	2000	DBPFBS	DEHYDRATIONSTIMULUS-ABA-DEPENDENT-RELATED	ACACNNG	ACACTAG	+	1205	1212	-795	-788
LOC_Os01g54030	LOC_Os01g54030.1	Os01g54030	2000	CE1I/ZMABI4BS	DEHYDRATIONSTIMULUS-ABA-DEPENDENT-RELATED	SYGCYYYY	AGGAGCAG	-	1239	1247	-761	-753
LOC_Os01g54030	LOC_Os01g54030.1	Os01g54030	2000	CE1I/ZMABI4BS	DEHYDRATIONSTIMULUS-ABA-DEPENDENT-RELATED	SYGCYYYY	GGAGGCAG	-	1260	1268	-740	-732
LOC_Os01g54030	LOC_Os01g54030.1	Os01g54030	2000	CE1I/ZMABI4BS	DEHYDRATIONSTIMULUS-ABA-DEPENDENT-RELATED	SYGCYYYY	GGAGGCGG	-	1304	1312	-696	-688
LOC_Os01g54030	LOC_Os01g54030.1	Os01g54030	2000	CE1I/ZMABI4BS	DEHYDRATIONSTIMULUS-ABA-DEPENDENT-RELATED	SYGCYYYY	GGGAGCGC	-	1315	1323	-685	-677
LOC_Os01g54030	LOC_Os01g54030.1	Os01g54030	2000	CE1I/ZMABI4BS	DEHYDRATIONSTIMULUS-ABA-DEPENDENT-RELATED	SYGCYYYY	GCGCTCCT	+	1319	1327	-681	-673
LOC_Os01g54030	LOC_Os01g54030.1	Os01g54030	2000	ATMYB2BS	DEHYDRATIONSTIMULUS-ABA-DEPENDENT-RELATED	CHAACNR	CAAACAA	+	1357	1364	-643	-636
LOC_Os01g54030	LOC_Os01g54030.1	Os01g54030	2000	CE1I/ZMABI4BS	DEHYDRATIONSTIMULUS-ABA-DEPENDENT-RELATED	SYGCYYYY	AGAAGCAG	-	1397	1405	-603	-595
LOC_Os01g54030	LOC_Os01g54030.1	Os01g54030	2000	CE1I/ZMABI4BS	DEHYDRATIONSTIMULUS-ABA-DEPENDENT-RELATED	SYGCYYYY	AGGAGCGG	-	1446	1454	-554	-546
LOC_Os01g54030	LOC_Os01g54030.1	Os01g54030	2000	ABRE-RELATED	DEHYDRATIONSTIMULUS-ABA-DEPENDENT-RELATED	MACGYGB	CACGCGT	+	1530	1537	-470	-463
LOC_Os01g54030	LOC_Os01g54030.1	Os01g54030	2000	CE3	DEHYDRATIONSTIMULUS-ABA-DEPENDENT-RELATED	MACGCG	CACGCG	+	1530	1536	-470	-464
LOC_Os01g54030	LOC_Os01g54030.1	Os01g54030	2000	PY-BOX	DEHYDRATIONSTIMULUS-ABA-DEPENDENT-RELATED	TTTTTTCC	GGAAAAAA	-	1661	1669	-339	-331
LOC_Os01g54030	LOC_Os01g54030.1	Os01g54030	2000	DBPFBS	DEHYDRATIONSTIMULUS-ABA-DEPENDENT-RELATED	ACACNNG	CCCGTGT	-	1724	1731	-276	-269
LOC_Os01g54030	LOC_Os01g54030.1	Os01g54030	2000	ATMYB2BS	DEHYDRATIONSTIMULUS-ABA-DEPENDENT-RELATED	CHAACNR	CTAACCG	+	1749	1756	-251	-244
LOC_Os01g54030	LOC_Os01g54030.1	Os01g54030	2000	ABREI	DEHYDRATIONSTIMULUS-ABA-DEPENDENT-RELATED	BACGTGKM	TACGTGGC	+	1763	1771	-237	-229
LOC_Os01g54030	LOC_Os01g54030.1	Os01g54030	2000	ATABI5BS	DEHYDRATIONSTIMULUS-ABA-DEPENDENT-RELATED	KMYACGTBR	CGACGTGTC	-	1784	1793	-216	-207
LOC_Os01g54030	LOC_Os01g54030.1	Os01g54030	2000	ABREI	DEHYDRATIONSTIMULUS-ABA-DEPENDENT-RELATED	BACGTGKM	GACGTGTC	+	1785	1793	-215	-207
LOC_Os01g54030	LOC_Os01g54030.1	Os01g54030	2000	GMAABRE	COLDSTIMULUS-RELATED	ACACGT	ACGTGT	-	1786	1792	-214	-208
LOC_Os01g54030	LOC_Os01g54030.1	Os01g54030	2000	CE1I/ZMABI4BS	DEHYDRATIONSTIMULUS-ABA-DEPENDENT-RELATED	SYGCYYYY	GCGCTCCT	+	1853	1861	-147	-139
Glyma.16G077800	Glyma.16G077800.1	Glyma16g08460	2000	ATMYB2BS	DEHYDRATIONSTIMULUS-ABA-DEPENDENT-RELATED	CHAACNR	TGGTTGG	-	296	303	-1704	-1697
Glyma.16G077800	Glyma.16G077800.1	Glyma16g08460	2000	DBPFBS	DEHYDRATIONSTIMULUS-ABA-DEPENDENT-RELATED	ACACNNG	CAAGTGT	-	317	324	-1683	-1676
Glyma.16G077800	Glyma.16G077800.1	Glyma16g08460	2000	ATMYB2BS	DEHYDRATIONSTIMULUS-ABA-DEPENDENT-RELATED	CHAACNR	TTGTTGG	-	417	424	-1583	-1576
Glyma.16G077800	Glyma.16G077800.1	Glyma16g08460	2000	DBPFBS	DEHYDRATIONSTIMULUS-ABA-DEPENDENT-RELATED	ACACNNG	ACACCAG	+	426	433	-1574	-1567
Glyma.16G077800	Glyma.16G077800.1	Glyma16g08460	2000	GMAT/G-BOX	COLDSTIMULUS-RELATED	CACGTT	AACGTG	-	559	565	-1441	-1435
Glyma.16G077800	Glyma.16G077800.1	Glyma16g08460	2000	ATMYB2BS	DEHYDRATIONSTIMULUS-ABA-DEPENDENT-RELATED	CHAACNR	CCAACTA	+	696	703	-1304	-1297
Glyma.16G077800	Glyma.16G077800.1	Glyma16g08460	2000	ATMYB2BS	DEHYDRATIONSTIMULUS-ABA-DEPENDENT-RELATED	CHAACNR	CAAACAA	+	1149	1156	-851	-844
Glyma.16G077800	Glyma.16G077800.1	Glyma16g08460	2000	ABRE-RELATED	DEHYDRATIONSTIMULUS-ABA-DEPENDENT-RELATED	MACGYGB	AACGTGT	+	1491	1498	-509	-502
Glyma.16G077800	Glyma.16G077800.1	Glyma16g08460	2000	GMAT/G-BOX	COLDSTIMULUS-RELATED	CACGTT	AACGTG	-	1491	1497	-509	-503
Glyma.16G077800	Glyma.16G077800.1	Glyma16g08460	2000	GMAABRE	COLDSTIMULUS-RELATED	ACACGT	ACGTGT	-	1492	1498	-508	-502
Glyma.16G077800	Glyma.16G077800.1	Glyma16g08460	2000	PY-BOX	DEHYDRATIONSTIMULUS-ABA-DEPENDENT-RELATED	TTTTTTCC	TTTTTTCC	+	1499	1507	-501	-493
Glyma.16G077800	Glyma.16G077800.1	Glyma16g08460	2000	ABRE-RELATED	DEHYDRATIONSTIMULUS-ABA-DEPENDENT-RELATED	MACGYGB	AACGTGG	+	1572	1579	-428	-421
Glyma.16G077800	Glyma.16G077800.1	Glyma16g08460	2000	GMAT/G-BOX	COLDSTIMULUS-RELATED	CACGTT	AACGTG	-	1572	1578	-428	-422
Glyma.16G077800	Glyma.16G077800.1	Glyma16g08460	2000	ATMYB2BS	DEHYDRATIONSTIMULUS-ABA-DEPENDENT-RELATED	CHAACNR	CTAACAA	+	1701	1708	-299	-292
Glyma.16G077800	Glyma.16G077800.1	Glyma16g08460	2000	ATMYB2BS	DEHYDRATIONSTIMULUS-ABA-DEPENDENT-RELATED	CHAACNR	TAGTTAG	-	1964	1971	-36	-29
Glyma.01G008500	Glyma.01G008500.2	Glyma01g01180	2000	ATMYB2BS	DEHYDRATIONSTIMULUS-ABA-DEPENDENT-RELATED	CHAACNR	TAGTTTG	-	774	781	-1226	-1219
Glyma.01G008500	Glyma.01G008500.2	Glyma01g01180	2000	ATMYB2BS	DEHYDRATIONSTIMULUS-ABA-DEPENDENT-RELATED	CHAACNR	CAAACTA	+	878	885	-1122	-1115
Glyma.01G008500	Glyma.01G008500.2	Glyma01g01180	2000	DBPFBS	DEHYDRATIONSTIMULUS-ABA-DEPENDENT-RELATED	ACACNNG	ACACTAG	+	954	961	-1046	-1039
Glyma.01G008500	Glyma.01G008500.2	Glyma01g01180	2000	ATMYB2BS	DEHYDRATIONSTIMULUS-ABA-DEPENDENT-RELATED	CHAACNR	TTGTTAG	-	1059	1066	-941	-934
Glyma.01G008500	Glyma.01G008500.2	Glyma01g01180	2000	DBPFBS	DEHYDRATIONSTIMULUS-ABA-DEPENDENT-RELATED	ACACNNG	ACACTAG	+	1115	1122	-885	-878
Glyma.01G008500	Glyma.01G008500.2	Glyma01g01180	2000	DBPFBS	DEHYDRATIONSTIMULUS-ABA-DEPENDENT-RELATED	ACACNNG	CAGGTGT	-	1259	1266	-741	-734
Glyma.01G008500	Glyma.01G008500.2	Glyma01g01180	2000	ATMYB2BS	DEHYDRATIONSTIMULUS-ABA-DEPENDENT-RELATED	CHAACNR	TCGTTTG	-	1315	1322	-685	-678
Glyma.01G008500	Glyma.01G008500.2	Glyma01g01180	2000	ATMYB2BS	DEHYDRATIONSTIMULUS-ABA-DEPENDENT-RELATED	CHAACNR	CTAACAA	+	1345	1352	-655	-648
Glyma.01G008500	Glyma.01G008500.2	Glyma01g01180	2000	ABRE-RELATED	DEHYDRATIONSTIMULUS-ABA-DEPENDENT-RELATED	MACGYGB	AACGTGT	+	1511	1518	-489	-482
Glyma.01G008500	Glyma.01G008500.2	Glyma01g01180	2000	GMAT/G-BOX	COLDSTIMULUS-RELATED	CACGTT	AACGTG	-	1511	1517	-489	-483
Glyma.01G008500	Glyma.01G008500.2	Glyma01g01180	2000	GMAABRE	COLDSTIMULUS-RELATED	ACACGT	ACGTGT	-	1512	1518	-488	-482
Glyma.01G008500	Glyma.01G008500.2	Glyma01g01180	2000	PY-BOX	DEHYDRATIONSTIMULUS-ABA-DEPENDENT-RELATED	TTTTTTCC	TTTTTTCC	+	1518	1526	-482	-474
Glyma.01G008500	Glyma.01G008500.2	Glyma01g01180	2000	ABRE-RELATED	DEHYDRATIONSTIMULUS-ABA-DEPENDENT-RELATED	MACGYGB	AACGTGG	+	1586	1593	-414	-407
Glyma.01G008500	Glyma.01G008500.2	Glyma01g01180	2000	GMAT/G-BOX	COLDSTIMULUS-RELATED	CACGTT	AACGTG	-	1586	1592	-414	-408
Glyma.01G008500	Glyma.01G008500.2	Glyma01g01180	2000	VP1notenrichedABRE	DEHYDRATIONSTIMULUS-ABA-DEPENDENT-RELATED	ACGTGGC	ACGTGGC	+	1587	1594	-413	-406
Glyma.01G008500	Glyma.01G008500.2	Glyma01g01180	2000	DBPFBS	DEHYDRATIONSTIMULUS-ABA-DEPENDENT-RELATED	ACACNNG	ACACTTG	+	1700	1707	-300	-293
Phvul.004G170800	Phvul.004G170800.1	-	2000	DBPFBS	DEHYDRATIONSTIMULUS-ABA-DEPENDENT-RELATED	ACACNNG	CATGTGT	-	283	290	-1717	-1710
Phvul.004G170800	Phvul.004G170800.1	-	2000	ATMYB2BS	DEHYDRATIONSTIMULUS-ABA-DEPENDENT-RELATED	CHAACNR	TTGTTTG	-	696	703	-1304	-1297
Phvul.004G170800	Phvul.004G170800.1	-	2000	ATMYB2BS	DEHYDRATIONSTIMULUS-ABA-DEPENDENT-RELATED	CHAACNR	TTGTTGG	-	927	934	-1073	-1066
Phvul.004G170800	Phvul.004G170800.1	-	2000	PY-BOX	DEHYDRATIONSTIMULUS-ABA-DEPENDENT-RELATED	TTTTTTCC	TTTTTTCC	+	1232	1240	-768	-760
Phvul.004G170800	Phvul.004G170800.1	-	2000	DREB2ACRT/DRE	DEHYDRATIONSTIMULUS-ABA-INDEPENDENT-RELATED	RCCGAC	GTCGGT	-	1403	1409	-597	-591
Phvul.004G170800	Phvul.004G170800.1	-	2000	CE1I/ZMABI4BS	DEHYDRATIONSTIMULUS-ABA-DEPENDENT-RELATED	SYGCYYYY	AGAAGCAG	-	1486	1494	-514	-506
Phvul.004G170800	Phvul.004G170800.1	-	2000	ATMYB2BS	DEHYDRATIONSTIMULUS-ABA-DEPENDENT-RELATED	CHAACNR	TGGTTTG	-	1564	1571	-436	-429
Phvul.004G170800	Phvul.004G170800.1	-	2000	ATMYB2BS	DEHYDRATIONSTIMULUS-ABA-DEPENDENT-RELATED	CHAACNR	CTAACAA	+	1743	1750	-257	-250
Phvul.004G170800	Phvul.004G170800.1	-	2000	DBPFBS	DEHYDRATIONSTIMULUS-ABA-DEPENDENT-RELATED	ACACNNG	ACACTTG	+	1847	1854	-153	-146
Phvul.004G170800	Phvul.004G170800.1	-	2000	CE1I/ZMABI4BS	DEHYDRATIONSTIMULUS-ABA-DEPENDENT-RELATED	SYGCYYYY	AAAAGCAG	-	1914	1922	-86	-78
Phvul.004G170800	Phvul.004G170800.1	-	2000	ATMYB2BS	DEHYDRATIONSTIMULUS-ABA-DEPENDENT-RELATED	CHAACNR	TGGTTTG	-	1993	2000	-7	0
Medtr8g102620	Medtr8g102620.1	-	2000	DBPFBS	DEHYDRATIONSTIMULUS-ABA-DEPENDENT-RELATED	ACACNNG	ACACATG	+	30	37	-1970	-1963
Medtr8g102620	Medtr8g102620.1	-	2000	ATMYB2BS	DEHYDRATIONSTIMULUS-ABA-DEPENDENT-RELATED	CHAACNR	CAAACTA	+	80	87	-1920	-1913
Medtr8g102620	Medtr8g102620.1	-	2000	DREB2ACRT/DRE	DEHYDRATIONSTIMULUS-ABA-INDEPENDENT-RELATED	RCCGAC	GTCGGT	-	307	313	-1693	-1687
Medtr8g102620	Medtr8g102620.1	-	2000	DBPFBS	DEHYDRATIONSTIMULUS-ABA-DEPENDENT-RELATED	ACACNNG	CTCGTGT	-	362	369	-1638	-1631
Medtr8g102620	Medtr8g102620.1	-	2000	PY-BOX	DEHYDRATIONSTIMULUS-ABA-DEPENDENT-RELATED	TTTTTTCC	TTTTTTCC	+	443	451	-1557	-1549
Medtr8g102620	Medtr8g102620.1	-	2000	DBPFBS	DEHYDRATIONSTIMULUS-ABA-DEPENDENT-RELATED	ACACNNG	CAAGTGT	-	540	547	-1460	-1453
Medtr8g102620	Medtr8g102620.1	-	2000	ATMYB2BS	DEHYDRATIONSTIMULUS-ABA-DEPENDENT-RELATED	CHAACNR	CAAACCA	+	581	588	-1419	-1412
Medtr8g102620	Medtr8g102620.1	-	2000	ATMYB2BS	DEHYDRATIONSTIMULUS-ABA-DEPENDENT-RELATED	CHAACNR	CTGTTTG	-	785	792	-1215	-1208
Medtr8g102620	Medtr8g102620.1	-	2000	PY-BOX	DEHYDRATIONSTIMULUS-ABA-DEPENDENT-RELATED	TTTTTTCC	GGAAAAAA	-	873	881	-1127	-1119
Medtr8g102620	Medtr8g102620.1	-	2000	ATMYB2BS	DEHYDRATIONSTIMULUS-ABA-DEPENDENT-RELATED	CHAACNR	CAAACAA	+	1110	1117	-890	-883
Medtr8g102620	Medtr8g102620.1	-	2000	DBPFBS	DEHYDRATIONSTIMULUS-ABA-DEPENDENT-RELATED	ACACNNG	CGAGTGT	-	1140	1147	-860	-853
Medtr8g102620	Medtr8g102620.1	-	2000	ATMYB2BS	DEHYDRATIONSTIMULUS-ABA-DEPENDENT-RELATED	CHAACNR	CCAACAA	+	1223	1230	-777	-770
Medtr8g102620	Medtr8g102620.1	-	2000	ATMYB2BS	DEHYDRATIONSTIMULUS-ABA-DEPENDENT-RELATED	CHAACNR	TCGTTAG	-	1303	1310	-697	-690
Medtr8g102620	Medtr8g102620.1	-	2000	ATABI5BS	DEHYDRATIONSTIMULUS-ABA-DEPENDENT-RELATED	KMYACGTBR	TATACGTGA	+	1414	1423	-586	-577
Medtr8g102620	Medtr8g102620.1	-	2000	OSAREB1BS	DEHYDRATIONSTIMULUS-ABA-DEPENDENT-RELATED	ACGTGCC	ACGTGCC	+	1650	1657	-350	-343
Medtr8g102620	Medtr8g102620.1	-	2000	CE1I/ZMABI4BS	DEHYDRATIONSTIMULUS-ABA-DEPENDENT-RELATED	SYGCYYYY	GTGCCTTC	+	1652	1660	-348	-340
Medtr8g102620	Medtr8g102620.1	-	2000	ATMYB2BS	DEHYDRATIONSTIMULUS-ABA-DEPENDENT-RELATED	CHAACNR	CTGTTGG	-	1737	1744	-263	-256
Medtr8g102620	Medtr8g102620.1	-	2000	DBPFBS	DEHYDRATIONSTIMULUS-ABA-DEPENDENT-RELATED	ACACNNG	ACACTTG	+	1821	1828	-179	-172
Medtr8g102620	Medtr8g102620.1	-	2000	ATMYB2BS	DEHYDRATIONSTIMULUS-ABA-DEPENDENT-RELATED	CHAACNR	CAAACAA	+	1958	1965	-42	-35
Medtr8g102620	Medtr8g102620.1	-	2000	ATMYB2BS	DEHYDRATIONSTIMULUS-ABA-DEPENDENT-RELATED	CHAACNR	CAAACTA	+	1966	1973	-34	-27
Phvul.002G309600	Phvul.002G309600.2	-	2000	PY-BOX	DEHYDRATIONSTIMULUS-ABA-DEPENDENT-RELATED	TTTTTTCC	TTTTTTCC	+	208	216	-1792	-1784
Phvul.002G309600	Phvul.002G309600.2	-	2000	CE1I/ZMABI4BS	DEHYDRATIONSTIMULUS-ABA-DEPENDENT-RELATED	SYGCYYYY	CTGCTTTT	+	256	264	-1744	-1736
Phvul.002G309600	Phvul.002G309600.2	-	2000	CE1I/ZMABI4BS	DEHYDRATIONSTIMULUS-ABA-DEPENDENT-RELATED	SYGCYYYY	GTGCTTTT	+	334	342	-1666	-1658
Phvul.002G309600	Phvul.002G309600.2	-	2000	ATMYB2BS	DEHYDRATIONSTIMULUS-ABA-DEPENDENT-RELATED	CHAACNR	TTGTTAG	-	384	391	-1616	-1609
Phvul.002G309600	Phvul.002G309600.2	-	2000	CE1I/ZMABI4BS	DEHYDRATIONSTIMULUS-ABA-DEPENDENT-RELATED	SYGCYYYY	GAAGGCGG	-	835	843	-1165	-1157
Phvul.002G309600	Phvul.002G309600.2	-	2000	GMAABRE	COLDSTIMULUS-RELATED	ACACGT	ACGTGT	-	862	868	-1138	-1132
Phvul.002G309600	Phvul.002G309600.2	-	2000	ABRE-RELATED	DEHYDRATIONSTIMULUS-ABA-DEPENDENT-RELATED	MACGYGB	GCACGTG	-	1217	1224	-783	-776
Phvul.002G309600	Phvul.002G309600.2	-	2000	ABRE-RELATED	DEHYDRATIONSTIMULUS-ABA-DEPENDENT-RELATED	MACGYGB	CACGTGT	+	1218	1225	-782	-775
Phvul.002G309600	Phvul.002G309600.2	-	2000	G-BOX	DEHYDRATIONSTIMULUS-ABA-DEPENDENT-RELATED	CACGTG	CACGTG	+	1218	1224	-782	-776
Phvul.002G309600	Phvul.002G309600.2	-	2000	GMAABRE	COLDSTIMULUS-RELATED	ACACGT	ACGTGT	-	1219	1225	-781	-775
Phvul.002G309600	Phvul.002G309600.2	-	2000	ATMYB2BS	DEHYDRATIONSTIMULUS-ABA-DEPENDENT-RELATED	CHAACNR	CCAACCA	+	1264	1271	-736	-729
Phvul.002G309600	Phvul.002G309600.2	-	2000	ATMYB2BS	DEHYDRATIONSTIMULUS-ABA-DEPENDENT-RELATED	CHAACNR	CAAACCA	+	1276	1283	-724	-717
Phvul.002G309600	Phvul.002G309600.2	-	2000	ATMYB2BS	DEHYDRATIONSTIMULUS-ABA-DEPENDENT-RELATED	CHAACNR	CTAACAA	+	1297	1304	-703	-696
Phvul.002G309600	Phvul.002G309600.2	-	2000	ATMYB2BS	DEHYDRATIONSTIMULUS-ABA-DEPENDENT-RELATED	CHAACNR	CCAACAA	+	1390	1397	-610	-603
Phvul.002G309600	Phvul.002G309600.2	-	2000	ATMYB2BS	DEHYDRATIONSTIMULUS-ABA-DEPENDENT-RELATED	CHAACNR	CCAACAG	+	1496	1503	-504	-497
Phvul.002G309600	Phvul.002G309600.2	-	2000	DBPFBS	DEHYDRATIONSTIMULUS-ABA-DEPENDENT-RELATED	ACACNNG	ACACGGG	+	1832	1839	-168	-161
Glyma.05G227400	Glyma.05G227400.1	Glyma05g35800	2000	DREB2ACRT/DRE	DEHYDRATIONSTIMULUS-ABA-INDEPENDENT-RELATED	RCCGAC	GTCGGT	-	234	240	-1766	-1760
Glyma.05G227400	Glyma.05G227400.1	Glyma05g35800	2000	ATMYB2BS	DEHYDRATIONSTIMULUS-ABA-DEPENDENT-RELATED	CHAACNR	CAAACAG	+	450	457	-1550	-1543
Glyma.05G227400	Glyma.05G227400.1	Glyma05g35800	2000	DBPFBS	DEHYDRATIONSTIMULUS-ABA-DEPENDENT-RELATED	ACACNNG	ACACACG	+	494	501	-1506	-1499
Glyma.05G227400	Glyma.05G227400.1	Glyma05g35800	2000	ABRE-RELATED	DEHYDRATIONSTIMULUS-ABA-DEPENDENT-RELATED	MACGYGB	ACACGTT	-	496	503	-1504	-1497
Glyma.05G227400	Glyma.05G227400.1	Glyma05g35800	2000	GMAABRE	COLDSTIMULUS-RELATED	ACACGT	ACACGT	+	496	502	-1504	-1498
Glyma.05G227400	Glyma.05G227400.1	Glyma05g35800	2000	GMAT/G-BOX	COLDSTIMULUS-RELATED	CACGTT	CACGTT	+	497	503	-1503	-1497
Glyma.05G227400	Glyma.05G227400.1	Glyma05g35800	2000	ATMYB2BS	DEHYDRATIONSTIMULUS-ABA-DEPENDENT-RELATED	CHAACNR	TGGTTTG	-	629	636	-1371	-1364
Glyma.05G227400	Glyma.05G227400.1	Glyma05g35800	2000	ATMYB2BS	DEHYDRATIONSTIMULUS-ABA-DEPENDENT-RELATED	CHAACNR	CCAACTG	+	670	677	-1330	-1323
Glyma.05G227400	Glyma.05G227400.1	Glyma05g35800	2000	ATMYB2BS	DEHYDRATIONSTIMULUS-ABA-DEPENDENT-RELATED	CHAACNR	TAGTTTG	-	706	713	-1294	-1287
Glyma.05G227400	Glyma.05G227400.1	Glyma05g35800	2000	ATMYB2BS	DEHYDRATIONSTIMULUS-ABA-DEPENDENT-RELATED	CHAACNR	CTAACGG	+	715	722	-1285	-1278
Glyma.05G227400	Glyma.05G227400.1	Glyma05g35800	2000	ATMYB2BS	DEHYDRATIONSTIMULUS-ABA-DEPENDENT-RELATED	CHAACNR	CAAACTA	+	941	948	-1059	-1052
Glyma.05G227400	Glyma.05G227400.1	Glyma05g35800	2000	ATMYB2BS	DEHYDRATIONSTIMULUS-ABA-DEPENDENT-RELATED	CHAACNR	CAAACAA	+	1106	1113	-894	-887
Glyma.05G227400	Glyma.05G227400.1	Glyma05g35800	2000	ATMYB2BS	DEHYDRATIONSTIMULUS-ABA-DEPENDENT-RELATED	CHAACNR	CGGTTTG	-	1213	1220	-787	-780
Glyma.05G227400	Glyma.05G227400.1	Glyma05g35800	2000	DBPFBS	DEHYDRATIONSTIMULUS-ABA-DEPENDENT-RELATED	ACACNNG	ACACCCG	+	1310	1317	-690	-683
Glyma.05G227400	Glyma.05G227400.1	Glyma05g35800	2000	ATABI5BS	DEHYDRATIONSTIMULUS-ABA-DEPENDENT-RELATED	KMYACGTBR	TCACGTATA	-	1349	1358	-651	-642
29912.t000173	29912.m005447	-	2000	ATMYB2BS	DEHYDRATIONSTIMULUS-ABA-DEPENDENT-RELATED	CHAACNR	CCAACTA	+	514	521	-1486	-1479
29912.t000173	29912.m005447	-	2000	DBPFBS	DEHYDRATIONSTIMULUS-ABA-DEPENDENT-RELATED	ACACNNG	ACACTTG	+	566	573	-1434	-1427
29912.t000173	29912.m005447	-	2000	DREB2ACRT/DRE	DEHYDRATIONSTIMULUS-ABA-INDEPENDENT-RELATED	RCCGAC	GTCGGC	-	854	860	-1146	-1140
29912.t000173	29912.m005447	-	2000	DREB2ACRT/DRE	DEHYDRATIONSTIMULUS-ABA-INDEPENDENT-RELATED	RCCGAC	GTCGGC	-	894	900	-1106	-1100
29912.t000173	29912.m005447	-	2000	ATMYB2BS	DEHYDRATIONSTIMULUS-ABA-DEPENDENT-RELATED	CHAACNR	TTGTTTG	-	1007	1014	-993	-986
29912.t000173	29912.m005447	-	2000	ATMYB2BS	DEHYDRATIONSTIMULUS-ABA-DEPENDENT-RELATED	CHAACNR	TTGTTAG	-	1085	1092	-915	-908
29912.t000173	29912.m005447	-	2000	ATMYB2BS	DEHYDRATIONSTIMULUS-ABA-DEPENDENT-RELATED	CHAACNR	TGGTTTG	-	1159	1166	-841	-834
29912.t000173	29912.m005447	-	2000	DREB2ACRT/DRE	DEHYDRATIONSTIMULUS-ABA-INDEPENDENT-RELATED	RCCGAC	ACCGAC	+	1167	1173	-833	-827
29912.t000173	29912.m005447	-	2000	DBPFBS	DEHYDRATIONSTIMULUS-ABA-DEPENDENT-RELATED	ACACNNG	CTGGTGT	-	1333	1340	-667	-660
29912.t000173	29912.m005447	-	2000	DBPFBS	DEHYDRATIONSTIMULUS-ABA-DEPENDENT-RELATED	ACACNNG	CTTGTGT	-	1409	1416	-591	-584
29912.t000173	29912.m005447	-	2000	ATMYB2BS	DEHYDRATIONSTIMULUS-ABA-DEPENDENT-RELATED	CHAACNR	CTAACTA	+	1592	1599	-408	-401
29912.t000173	29912.m005447	-	2000	CE3	DEHYDRATIONSTIMULUS-ABA-DEPENDENT-RELATED	MACGCG	AACGCG	+	1754	1760	-246	-240
29912.t000173	29912.m005447	-	2000	CE3	DEHYDRATIONSTIMULUS-ABA-DEPENDENT-RELATED	MACGCG	CGCGTT	-	1756	1762	-244	-238
29912.t000173	29912.m005447	-	2000	CE1I/ZMABI4BS	DEHYDRATIONSTIMULUS-ABA-DEPENDENT-RELATED	SYGCYYYY	CTGCTTCT	+	1866	1874	-134	-126
29912.t000173	29912.m005447	-	2000	OSABREI	COLDSTIMULUS-RELATED	ACGTAC	ACGTAC	+	1887	1893	-113	-107
29912.t000173	29912.m005447	-	2000	ATMYB2BS	DEHYDRATIONSTIMULUS-ABA-DEPENDENT-RELATED	CHAACNR	CTGTTTG	-	1950	1957	-50	-43
AT2G19900	AT2G19900.1	-	2000	CE1I/ZMABI4BS	DEHYDRATIONSTIMULUS-ABA-DEPENDENT-RELATED	SYGCYYYY	CTGCTTTC	+	85	93	-1915	-1907
AT2G19900	AT2G19900.1	-	2000	DREB2ACRT/DRE	DEHYDRATIONSTIMULUS-ABA-INDEPENDENT-RELATED	RCCGAC	GTCGGC	-	582	588	-1418	-1412
AT2G19900	AT2G19900.1	-	2000	DBPFBS	DEHYDRATIONSTIMULUS-ABA-DEPENDENT-RELATED	ACACNNG	ACACAAG	+	992	999	-1008	-1001
AT2G19900	AT2G19900.1	-	2000	ATMYB2BS	DEHYDRATIONSTIMULUS-ABA-DEPENDENT-RELATED	CHAACNR	CTGTTTG	-	1600	1607	-400	-393
AT2G19900	AT2G19900.1	-	2000	DBPFBS	DEHYDRATIONSTIMULUS-ABA-DEPENDENT-RELATED	ACACNNG	CTAGTGT	-	1723	1730	-277	-270
AT2G19900	AT2G19900.1	-	2000	DBPFBS	DEHYDRATIONSTIMULUS-ABA-DEPENDENT-RELATED	ACACNNG	CGTGTGT	-	1741	1748	-259	-252
AT2G19900	AT2G19900.1	-	2000	OSABREI	COLDSTIMULUS-RELATED	ACGTAC	GTACGT	-	1806	1812	-194	-188
AT2G19900	AT2G19900.1	-	2000	ABREI	DEHYDRATIONSTIMULUS-ABA-DEPENDENT-RELATED	BACGTGKM	TACGTGGC	+	1807	1815	-193	-185
AT2G19900	AT2G19900.1	-	2000	VP1notenrichedABRE	DEHYDRATIONSTIMULUS-ABA-DEPENDENT-RELATED	ACGTGGC	ACGTGGC	+	1808	1815	-192	-185
