# Supplementary material for: NADP-Dependent Malic Enzyme 1 Participates in the Abscisic Acid Response in Arabidopsis thaliana
Source: Front Plant Sci. 2018 Nov 6;9:1637. doi: 10.3389/fpls.2018.01637 (PMC6232891; doi:10.3389/fpls.2018.01637)
Supplement: TABLE S3 — Location of motifs in the promoters and 5′UTR of NADP-ME genes from P. patens. [file Table_3.XLS]

## Sheet: RestodeLinajes2000Saigo
Gene_name	Transcript_name	Target_sequence_length	Group_name	Motif_name	Motif	Found_motif	Strand	Start	End	TSS_start	TSS_end
Pp3c1_9600	Pp3c1_9600V3.4	2000	DEHYDRATIONSTIMULUS-ABA-DEPENDENT-RELATED	ATMYB2BS	CHAACNR	CAAACAA	+	54	61	-1946	-1939
Pp3c1_9600	Pp3c1_9600V3.4	2000	DEHYDRATIONSTIMULUS-ABA-DEPENDENT-RELATED	CE1I/ZMABI4BS	SYGCYYYY	CCGCTTTC	+	87	95	-1913	-1905
Pp3c1_9600	Pp3c1_9600V3.4	2000	COLDSTIMULUS-RELATED	GMAT/G-BOX	CACGTT	CACGTT	+	151	157	-1849	-1843
Pp3c1_9600	Pp3c1_9600V3.4	2000	DEHYDRATIONSTIMULUS-ABA-DEPENDENT-RELATED	ATMYB2BS	CHAACNR	CTAACCA	+	273	280	-1727	-1720
Pp3c1_9600	Pp3c1_9600V3.4	2000	DEHYDRATIONSTIMULUS-ABA-DEPENDENT-RELATED	ATMYB2BS	CHAACNR	CAAACCA	+	291	298	-1709	-1702
Pp3c1_9600	Pp3c1_9600V3.4	2000	COLDSTIMULUS-RELATED	ABRE-RELATED	MACGYGB	CCACGTG	-	295	302	-1705	-1698
Pp3c1_9600	Pp3c1_9600V3.4	2000	DEHYDRATIONSTIMULUS-ABA-DEPENDENT-RELATED	G-BOX	CACGTG	CACGTG	+	296	302	-1704	-1698
Pp3c1_9600	Pp3c1_9600V3.4	2000	DEHYDRATIONSTIMULUS-ABA-DEPENDENT-RELATED	G-BOX	CACGTG	CACGTG	-	296	302	-1704	-1698
Pp3c1_9600	Pp3c1_9600V3.4	2000	DEHYDRATIONSTIMULUS-ABA-DEPENDENT-RELATED	ATMYB2BS	CHAACNR	CCGTTTG	-	385	392	-1615	-1608
Pp3c1_9600	Pp3c1_9600V3.4	2000	DEHYDRATIONSTIMULUS-ABA-DEPENDENT-RELATED	CE1I/ZMABI4BS	SYGCYYYY	AGAAGCGC	-	579	587	-1421	-1413
Pp3c1_9600	Pp3c1_9600V3.4	2000	DEHYDRATIONSTIMULUS-ABA-DEPENDENT-RELATED	ABREI	BACGTGKM	TCCACGTG	-	807	815	-1193	-1185
Pp3c1_9600	Pp3c1_9600V3.4	2000	DEHYDRATIONSTIMULUS-ABA-DEPENDENT-RELATED	ATABI5BS	KMYACGTBR	TCCACGTGA	+	807	816	-1193	-1184
Pp3c1_9600	Pp3c1_9600V3.4	2000	COLDSTIMULUS-RELATED	ABRE-RELATED	MACGYGB	CCACGTG	-	808	815	-1192	-1185
Pp3c1_9600	Pp3c1_9600V3.4	2000	DEHYDRATIONSTIMULUS-ABA-DEPENDENT-RELATED	G-BOX	CACGTG	CACGTG	+	809	815	-1191	-1185
Pp3c1_9600	Pp3c1_9600V3.4	2000	DEHYDRATIONSTIMULUS-ABA-DEPENDENT-RELATED	G-BOX	CACGTG	CACGTG	-	809	815	-1191	-1185
Pp3c1_9600	Pp3c1_9600V3.4	2000	DEHYDRATIONSTIMULUS-ABA-DEPENDENT-RELATED	ATMYB2BS	CHAACNR	CCGTTTG	-	1466	1473	-534	-527
Pp3c1_9600	Pp3c1_9600V3.4	2000	DEHYDRATIONSTIMULUS-ABA-DEPENDENT-RELATED	ATMYB2BS	CHAACNR	TTGTTAG	-	1915	1922	-85	-78
Pp3c3_3290	Pp3c3_3290V3.1	2000	DEHYDRATIONSTIMULUS-ABA-DEPENDENT-RELATED	ATMYB2BS	CHAACNR	CCAACTA	+	5	12	-1995	-1988
Pp3c3_3290	Pp3c3_3290V3.1	2000	COLDSTIMULUS-RELATED	GMAABRE	ACACGT	ACACGT	+	132	138	-1868	-1862
Pp3c3_3290	Pp3c3_3290V3.1	2000	COLDSTIMULUS-RELATED	ABRE-RELATED	MACGYGB	ACACGTT	-	132	139	-1868	-1861
Pp3c3_3290	Pp3c3_3290V3.1	2000	COLDSTIMULUS-RELATED	GMAT/G-BOX	CACGTT	CACGTT	+	133	139	-1867	-1861
Pp3c3_3290	Pp3c3_3290V3.1	2000	COLDSTIMULUS-RELATED	ABRE-RELATED	MACGYGB	CACGCGC	+	193	200	-1807	-1800
Pp3c3_3290	Pp3c3_3290V3.1	2000	DEHYDRATIONSTIMULUS-ABA-DEPENDENT-RELATED	CE3	MACGCG	CACGCG	+	193	199	-1807	-1801
Pp3c3_3290	Pp3c3_3290V3.1	2000	DEHYDRATIONSTIMULUS-ABA-DEPENDENT-RELATED	CE1I/ZMABI4BS	SYGCYYYY	GCGCCCCT	+	196	204	-1804	-1796
Pp3c3_3290	Pp3c3_3290V3.1	2000	DEHYDRATIONSTIMULUS-ABA-DEPENDENT-RELATED	ATMYB2BS	CHAACNR	TGGTTAG	-	203	210	-1797	-1790
Pp3c3_3290	Pp3c3_3290V3.1	2000	DEHYDRATIONSTIMULUS-ABA-DEPENDENT-RELATED	CE1I/ZMABI4BS	SYGCYYYY	CTGCCCTT	+	231	239	-1769	-1761
Pp3c3_3290	Pp3c3_3290V3.1	2000	COLDSTIMULUS-RELATED	ABRE-RELATED	MACGYGB	CACGCGG	+	270	277	-1730	-1723
Pp3c3_3290	Pp3c3_3290V3.1	2000	DEHYDRATIONSTIMULUS-ABA-DEPENDENT-RELATED	CE3	MACGCG	CACGCG	+	270	276	-1730	-1724
Pp3c3_3290	Pp3c3_3290V3.1	2000	DEHYDRATIONSTIMULUS-ABA-DEPENDENT-RELATED	CE1I/ZMABI4BS	SYGCYYYY	CTGCTCTC	+	427	435	-1573	-1565
Pp3c3_3290	Pp3c3_3290V3.1	2000	DEHYDRATIONSTIMULUS-ABA-DEPENDENT-RELATED	CE3	MACGCG	CGCGTT	-	512	518	-1488	-1482
Pp3c3_3290	Pp3c3_3290V3.1	2000	COLDSTIMULUS-RELATED	ABRE-RELATED	MACGYGB	GCGCGTG	-	560	567	-1440	-1433
Pp3c3_3290	Pp3c3_3290V3.1	2000	DEHYDRATIONSTIMULUS-ABA-DEPENDENT-RELATED	DBPFBS	ACACNNG	CGCGTGT	-	561	568	-1439	-1432
Pp3c3_3290	Pp3c3_3290V3.1	2000	DEHYDRATIONSTIMULUS-ABA-DEPENDENT-RELATED	CE3	MACGCG	CGCGTG	-	561	567	-1439	-1433
Pp3c3_3290	Pp3c3_3290V3.1	2000	DEHYDRATIONSTIMULUS-ABA-INDEPENDENT-RELATED	DREB2ACRT/DRE	RCCGAC	GTCGGC	-	638	644	-1362	-1356
Pp3c3_3290	Pp3c3_3290V3.1	2000	DEHYDRATIONSTIMULUS-ABA-DEPENDENT-RELATED	DBPFBS	ACACNNG	ACACCCG	+	957	964	-1043	-1036
Pp3c3_3290	Pp3c3_3290V3.1	2000	DEHYDRATIONSTIMULUS-ABA-DEPENDENT-RELATED	ATMYB2BS	CHAACNR	CCAACTG	+	1239	1246	-761	-754
Pp3c3_3290	Pp3c3_3290V3.1	2000	DEHYDRATIONSTIMULUS-ABA-DEPENDENT-RELATED	CE1I/ZMABI4BS	SYGCYYYY	CCGCTTTT	+	1448	1456	-552	-544
Pp3c3_3290	Pp3c3_3290V3.1	2000	DEHYDRATIONSTIMULUS-ABA-DEPENDENT-RELATED	ATMYB2BS	CHAACNR	CTGTTTG	-	1582	1589	-418	-411
Pp3c3_3290	Pp3c3_3290V3.1	2000	DEHYDRATIONSTIMULUS-ABA-DEPENDENT-RELATED	ATMYB2BS	CHAACNR	TTGTTGG	-	1692	1699	-308	-301
Pp3c3_3290	Pp3c3_3290V3.1	2000	COLDSTIMULUS-RELATED	GMAT/G-BOX	CACGTT	AACGTG	-	1795	1801	-205	-199
Pp3c3_3290	Pp3c3_3290V3.1	2000	COLDSTIMULUS-RELATED	ABRE-RELATED	MACGYGB	AACGTGG	+	1795	1802	-205	-198
Pp3c7_17220	Pp3c7_17220V3.2	2000	DEHYDRATIONSTIMULUS-ABA-DEPENDENT-RELATED	DBPFBS	ACACNNG	CTTGTGT	-	222	229	-1778	-1771
Pp3c7_17220	Pp3c7_17220V3.2	2000	DEHYDRATIONSTIMULUS-ABA-DEPENDENT-RELATED	DBPFBS	ACACNNG	CTTGTGT	-	276	283	-1724	-1717
Pp3c7_17220	Pp3c7_17220V3.2	2000	DEHYDRATIONSTIMULUS-ABA-DEPENDENT-RELATED	CE1I/ZMABI4BS	SYGCYYYY	AAAAGCAC	-	616	624	-1384	-1376
Pp3c7_17220	Pp3c7_17220V3.2	2000	DEHYDRATIONSTIMULUS-ABA-DEPENDENT-RELATED	ATMYB2BS	CHAACNR	CTGTTTG	-	673	680	-1327	-1320
Pp3c7_17220	Pp3c7_17220V3.2	2000	DEHYDRATIONSTIMULUS-ABA-DEPENDENT-RELATED	CE1I/ZMABI4BS	SYGCYYYY	GAAGGCAC	-	679	687	-1321	-1313
Pp3c7_17220	Pp3c7_17220V3.2	2000	DEHYDRATIONSTIMULUS-ABA-DEPENDENT-RELATED	ATMYB2BS	CHAACNR	CAAACAA	+	733	740	-1267	-1260
Pp3c7_17220	Pp3c7_17220V3.2	2000	DEHYDRATIONSTIMULUS-ABA-DEPENDENT-RELATED	ATMYB2BS	CHAACNR	CAAACAA	+	770	777	-1230	-1223
Pp3c7_17220	Pp3c7_17220V3.2	2000	DEHYDRATIONSTIMULUS-ABA-DEPENDENT-RELATED	ATABI5BS	KMYACGTBR	CCACGTGTC	-	786	795	-1214	-1205
Pp3c7_17220	Pp3c7_17220V3.2	2000	COLDSTIMULUS-RELATED	ABRE-RELATED	MACGYGB	CCACGTG	-	786	793	-1214	-1207
Pp3c7_17220	Pp3c7_17220V3.2	2000	DEHYDRATIONSTIMULUS-ABA-DEPENDENT-RELATED	ABREI	BACGTGKM	CACGTGTC	+	787	795	-1213	-1205
Pp3c7_17220	Pp3c7_17220V3.2	2000	DEHYDRATIONSTIMULUS-ABA-DEPENDENT-RELATED	G-BOX	CACGTG	CACGTG	+	787	793	-1213	-1207
Pp3c7_17220	Pp3c7_17220V3.2	2000	DEHYDRATIONSTIMULUS-ABA-DEPENDENT-RELATED	G-BOX	CACGTG	CACGTG	-	787	793	-1213	-1207
Pp3c7_17220	Pp3c7_17220V3.2	2000	DEHYDRATIONSTIMULUS-ABA-DEPENDENT-RELATED	DBPFBS	ACACNNG	CACGTGT	-	787	794	-1213	-1206
Pp3c7_17220	Pp3c7_17220V3.2	2000	COLDSTIMULUS-RELATED	ABRE-RELATED	MACGYGB	CACGTGT	+	787	794	-1213	-1206
Pp3c7_17220	Pp3c7_17220V3.2	2000	COLDSTIMULUS-RELATED	GMAABRE	ACACGT	ACGTGT	-	788	794	-1212	-1206
Pp3c7_17220	Pp3c7_17220V3.2	2000	DEHYDRATIONSTIMULUS-ABA-DEPENDENT-RELATED	DBPFBS	ACACNNG	CTTGTGT	-	1347	1354	-653	-646
Pp3c7_17220	Pp3c7_17220V3.2	2000	DEHYDRATIONSTIMULUS-ABA-DEPENDENT-RELATED	ATMYB2BS	CHAACNR	TTGTTTG	-	1368	1375	-632	-625
Pp3c7_17220	Pp3c7_17220V3.2	2000	DEHYDRATIONSTIMULUS-ABA-DEPENDENT-RELATED	ATMYB2BS	CHAACNR	CCAACCA	+	1398	1405	-602	-595
Pp3c7_17220	Pp3c7_17220V3.2	2000	DEHYDRATIONSTIMULUS-ABA-DEPENDENT-RELATED	CE1I/ZMABI4BS	SYGCYYYY	AAAGGCAC	-	1460	1468	-540	-532
Pp3c7_17220	Pp3c7_17220V3.2	2000	DEHYDRATIONSTIMULUS-ABA-DEPENDENT-RELATED	DBPFBS	ACACNNG	CCTGTGT	-	1744	1751	-256	-249
Pp3c7_17220	Pp3c7_17220V3.2	2000	COLDSTIMULUS-RELATED	ABRE-RELATED	MACGYGB	CCGCGTT	-	1799	1806	-201	-194
Pp3c7_17220	Pp3c7_17220V3.2	2000	DEHYDRATIONSTIMULUS-ABA-DEPENDENT-RELATED	CE3	MACGCG	CGCGTT	-	1800	1806	-200	-194
Pp3c7_17220	Pp3c7_17220V3.2	2000	DEHYDRATIONSTIMULUS-ABA-DEPENDENT-RELATED	ATMYB2BS	CHAACNR	CCAACTA	+	1841	1848	-159	-152
Pp3c7_17220	Pp3c7_17220V3.2	2000	DEHYDRATIONSTIMULUS-ABA-DEPENDENT-RELATED	ATMYB2BS	CHAACNR	CAAACAA	+	1987	1994	-13	-6
